# Supplementary material for: Determinants of Diet Quality in Adolescents: Results from the Prospective Population-Based EVA-Tyrol and EVA4YOU Cohorts
Source: Nutrients. 2023 Dec 18;15(24):5140. doi: 10.3390/nu15245140 (PMC10746085; doi:10.3390/nu15245140)
Supplement: Supplementary file 1 [file nutrients-15-05140-s001.zip]

Archive with 3 entries (3 files):
- Determinants of diet quality in adolescents_Supplement.pdf
- FigS1_AHEI-2010 components and percentage of participants scoring in various categories.png
- FigS2_DASHscore components and percentage of participants scoring in various categories.png
